# Supplementary material for: Sensitization of Gram-Negative Bacteria to Aminoglycosides with 2-Aminoimidazole Adjuvants
Source: Antibiotics (Basel). 2023 Oct 25;12(11):1563. doi: 10.3390/antibiotics12111563 (PMC10668796; doi:10.3390/antibiotics12111563)
Supplement: Supplementary file 1 [file antibiotics-12-01563-s001.zip]

Archive with 2 entries (2 files):
- Aminoglycoside Paper Supplementary Information.pdf
- Aminoglycoside Paper WGS Supplemental Excel.xlsx
