# Supplementary material for: Sensitization of Gram-Negative Bacteria to Aminoglycosides with 2-Aminoimidazole Adjuvants
Source: Antibiotics (Basel). 2023 Oct 25;12(11):1563. doi: 10.3390/antibiotics12111563 (PMC10668796; doi:10.3390/antibiotics12111563)
Supplement: Supplementary file 1 [file antibiotics-12-01563-s001.zip › Aminoglycoside Paper WGS Supplemental Excel.xlsx]

## Sheet: Parent AB5075
REFERENCE	QUERY	CHROM	POS	TYPE	REF	ALT	EVIDENCE	FTYPE	NT_POS	AA_POS	EFFECT	LOCUS_TAG	GENE	PRODUCT
Acinetobacter_baumannii_GCF_000770605.1.gbff	WT-AB5075-1-dup_CP04641	NZ_JHUI01000010	252289	snp	T	G	G:20 T:0	CDS	851/2115	284/704	missense_variant c.851A>C p.Asn284Thr	A591_RS07830		TonB-dependent receptor
		NZ_JHUI01000010	376574	snp	G	A	A:16 G:0	CDS	1203/1566	401/521	synonymous_variant c.1203C>T p.Asn401Asn	A591_RS08360	ahpF	alkyl hydroperoxide reductase subunit F
		NZ_JHUI01000010	376742	snp	A	G	G:20 A:0	CDS	1035/1566	345/521	synonymous_variant c.1035T>C p.Cys345Cys	A591_RS08360	ahpF	alkyl hydroperoxide reductase subunit F
		NZ_JHUI01000010	376748	snp	C	T	T:20 C:0	CDS	1029/1566	343/521	synonymous_variant c.1029G>A p.Ala343Ala	A591_RS08360	ahpF	alkyl hydroperoxide reductase subunit F
		NZ_JHUI01000010	376898	snp	C	A	A:20 C:0	CDS	879/1566	293/521	synonymous_variant c.879G>T p.Thr293Thr	A591_RS08360	ahpF	alkyl hydroperoxide reductase subunit F
		NZ_JHUI01000010	377156	snp	A	G	G:20 A:0	CDS	621/1566	207/521	synonymous_variant c.621T>C p.Asn207Asn	A591_RS08360	ahpF	alkyl hydroperoxide reductase subunit F
		NZ_JHUI01000010	377186	snp	G	A	A:20 G:0	CDS	591/1566	197/521	synonymous_variant c.591C>T p.Asn197Asn	A591_RS08360	ahpF	alkyl hydroperoxide reductase subunit F
		NZ_JHUI01000010	377258	snp	T	G	G:20 T:0	CDS	519/1566	173/521	synonymous_variant c.519A>C p.Val173Val	A591_RS08360	ahpF	alkyl hydroperoxide reductase subunit F
		NZ_JHUI01000010	377450	complex	GTTAAGC	ATTTAAA	ATTTAAA:18 GTTAAGC:0	CDS	327/1566	107/521	synonymous_variant c.321_327delGCTTAACinsTTTAAAT p.110	A591_RS08360	ahpF	alkyl hydroperoxide reductase subunit F
		NZ_JHUI01000010	377597	snp	A	G	G:17 A:0	CDS	180/1566	60/521	synonymous_variant c.180T>C p.Arg60Arg	A591_RS08360	ahpF	alkyl hydroperoxide reductase subunit F
		NZ_JHUI01000010	377609	complex	ACCG	GCCA	GCCA:15 ACCG:0	CDS	168/1566	55/521	synonymous_variant c.165_168delCGGTinsTGGC p.57	A591_RS08360	ahpF	alkyl hydroperoxide reductase subunit F
		NZ_JHUI01000010	377624	complex	TGTTACC	AGTCACT	AGTCACT:14 TGTTACC:0	CDS	153/1566	49/521	synonymous_variant c.147_153delGGTAACAinsAGTGACT p.52	A591_RS08360	ahpF	alkyl hydroperoxide reductase subunit F
		NZ_JHUI01000010	377675	snp	A	G	G:10 A:0	CDS	102/1566	34/521	synonymous_variant c.102T>C p.Ala34Ala	A591_RS08360	ahpF	alkyl hydroperoxide reductase subunit F
		NZ_JHUI01000010	377684	snp	G	A	A:10 G:0	CDS	93/1566	31/521	synonymous_variant c.93C>T p.Asp31Asp	A591_RS08360	ahpF	alkyl hydroperoxide reductase subunit F
		NZ_JHUI01000011	325405	snp	T	C	C:13 T:0	CDS	18/297	6/98	synonymous_variant c.18T>C p.Asn6Asn	A591_RS11635		hypothetical protein
		NZ_JHUI01000002	63128	snp	C	G	G:20 C:0
		NZ_JHUI01000012	386232	complex	AAGTG	GAGTC	GAGTC:25 AAGTG:0	CDS	1033/9261	343/3086	synonymous_variant c.1029_1033delCACTTinsGACTC p.346	A591_RS13350	blp1	biofilm-associated Ig-like repeat protein Blp1
		NZ_JHUI01000012	386241	snp	T	C	C:25 T:0	CDS	1024/9261	342/3086	missense_variant c.1024A>G p.Lys342Glu	A591_RS13350	blp1	biofilm-associated Ig-like repeat protein Blp1
		NZ_JHUI01000012	386251	snp	C	T	T:28 C:0	CDS	1014/9261	338/3086	synonymous_variant c.1014G>A p.Pro338Pro	A591_RS13350	blp1	biofilm-associated Ig-like repeat protein Blp1
		NZ_JHUI01000012	386256	snp	C	T	T:28 C:0	CDS	1009/9261	337/3086	missense_variant c.1009G>A p.Ala337Thr	A591_RS13350	blp1	biofilm-associated Ig-like repeat protein Blp1
		NZ_JHUI01000012	422697	snp	G	T	T:20 G:0	CDS	5222/9246	1741/3081	missense_variant c.5222C>A p.Ala1741Glu	A591_RS19590		Ig-like domain repeat protein
		NZ_JHUI01000012	422711	snp	A	T	T:20 A:0	CDS	5208/9246	1736/3081	synonymous_variant c.5208T>A p.Ala1736Ala	A591_RS19590		Ig-like domain repeat protein
		NZ_JHUI01000012	422840	snp	A	G	G:20 A:0	CDS	5079/9246	1693/3081	synonymous_variant c.5079T>C p.Asp1693Asp	A591_RS19590		Ig-like domain repeat protein
		NZ_JHUI01000012	423024	snp	T	G	G:13 T:0	CDS	4895/9246	1632/3081	missense_variant c.4895A>C p.Glu1632Ala	A591_RS19590		Ig-like domain repeat protein
		NZ_JHUI01000012	423038	snp	T	A	A:12 T:0	CDS	4881/9246	1627/3081	synonymous_variant c.4881A>T p.Ala1627Ala	A591_RS19590		Ig-like domain repeat protein
		NZ_JHUI01000012	509653	snp	T	C	C:12 T:0	CDS	1020/3447	340/1148	synonymous_variant c.1020A>G p.Leu340Leu	A591_RS13885		bacteriophage protein
		NZ_JHUI01000012	509672	complex	TTAT	GTAC	GTAC:11 TTAT:0	CDS	1001/3447	333/1148	missense_variant c.998_1001delATAAinsGTAC p.AsnAsn333SerThr	A591_RS13885		bacteriophage protein
		NZ_JHUI01000012	509710	snp	G	A	A:12 G:0	CDS	963/3447	321/1148	synonymous_variant c.963C>T p.Ala321Ala	A591_RS13885		bacteriophage protein
		NZ_JHUI01000015	804	ins	C	CT	CT:39 C:0
		NZ_JHUI01000015	4092	ins	T	TA	TA:40 T:0	CDS	168/174	56/57	frameshift_variant&stop_gained c.167dupA p.Tyr56fs	A591_RS20245		hypothetical protein
		NZ_JHUI01000015	4157	ins	G	GA	GA:38 G:0
		NZ_JHUI01000015	4174	del	GA	G	G:39 GA:0
		NZ_JHUI01000015	4497	ins	G	GT	GT:38 G:0
		NZ_JHUI01000015	5065	ins	C	CT	CT:39 C:0	CDS	37/287	13/94	frameshift_variant c.37dupA p.Arg13fs	A591_RS15845		hypothetical protein
		NZ_JHUI01000015	5131	snp	C	A	A:40 C:0
		NZ_JHUI01000015	5313	ins	G	GT	GT:39 G:0	CDS	887/1032	296/343	frameshift_variant c.887dupA p.Asn296fs	A591_RS15850		replication initiation factor domain-containing protein
		NZ_JHUI01000015	6317	ins	G	GT	GT:38 G:0	CDS	221/246	74/81	frameshift_variant c.221dupA p.Asn74fs	A591_RS20250		hypothetical protein
		NZ_JHUI01000015	64343	snp	A	G	G:12 A:0	CDS	639/1578	213/525	synonymous_variant c.639A>G p.Val213Val	A591_RS16100		aldehyde dehydrogenase (NADP(+))
		NZ_JHUI01000015	64355	complex	TTAT	CTAC	CTAC:12 TTAT:0	CDS	651/1578	217/525	synonymous_variant c.651_654delTTATinsCTAC p.219	A591_RS16100		aldehyde dehydrogenase (NADP(+))
		NZ_JHUI01000015	64379	complex	AC	TT	TT:14 AC:0	CDS	675/1578	225/525	synonymous_variant c.675_676delACinsTT p.227	A591_RS16100		aldehyde dehydrogenase (NADP(+))
		NZ_JHUI01000015	169760	snp	A	C	C:20 A:0	CDS	246/672	82/223	synonymous_variant c.246T>G p.Ser82Ser	A591_RS16605		3-oxoacid CoA-transferase subunit A
		NZ_JHUI01000015	169814	snp	C	T	T:20 C:0	CDS	192/672	64/223	synonymous_variant c.192G>A p.Lys64Lys	A591_RS16605		3-oxoacid CoA-transferase subunit A
		NZ_JHUI01000015	169820	snp	G	C	C:20 G:0	CDS	186/672	62/223	synonymous_variant c.186C>G p.Leu62Leu	A591_RS16605		3-oxoacid CoA-transferase subunit A
		NZ_JHUI01000015	369076	snp	T	A	A:15 T:0

## Sheet: TOB evolved AB5075
REFERENCE	QUERY	CHROM	POS	TYPE	REF	ALT	EVIDENCE	FTYPE	NT_POS	AA_POS	EFFECT	LOCUS_TAG	GENE	PRODUCT
Acinetobacter_baumannii_GCF_000770605.1.gbff	Evol-WT-AB5075-1-dup_CP04641	NZ_JHUI01000014	40558	snp	T	C	C:20 T:0
		NZ_JHUI01000004	33998	del	GCTCTATTCTCTATTCTCTATT	G	G:10 GCTCTATTCTCTATTCTCTATT:0
		NZ_JHUI01000010	376898	snp	C	A	A:13 C:0	CDS	879/1566	293/521	synonymous_variant c.879G>T p.Thr293Thr	A591_RS08360	ahpF	alkyl hydroperoxide reductase subunit F
		NZ_JHUI01000010	377156	snp	A	G	G:20 A:0	CDS	621/1566	207/521	synonymous_variant c.621T>C p.Asn207Asn	A591_RS08360	ahpF	alkyl hydroperoxide reductase subunit F
		NZ_JHUI01000010	377186	snp	G	A	A:20 G:0	CDS	591/1566	197/521	synonymous_variant c.591C>T p.Asn197Asn	A591_RS08360	ahpF	alkyl hydroperoxide reductase subunit F
		NZ_JHUI01000010	377450	complex	GTTAAGC	ATTTAAA	ATTTAAA:18 GTTAAGC:0	CDS	327/1566	107/521	synonymous_variant c.321_327delGCTTAACinsTTTAAAT p.110	A591_RS08360	ahpF	alkyl hydroperoxide reductase subunit F
		NZ_JHUI01000010	377506	snp	G	A	A:20 G:0	CDS	271/1566	91/521	synonymous_variant c.271C>T p.Leu91Leu	A591_RS08360	ahpF	alkyl hydroperoxide reductase subunit F
		NZ_JHUI01000010	377558	snp	A	G	G:20 A:0	CDS	219/1566	73/521	synonymous_variant c.219T>C p.Pro73Pro	A591_RS08360	ahpF	alkyl hydroperoxide reductase subunit F
		NZ_JHUI01000010	377597	snp	A	G	G:17 A:0	CDS	180/1566	60/521	synonymous_variant c.180T>C p.Arg60Arg	A591_RS08360	ahpF	alkyl hydroperoxide reductase subunit F
		NZ_JHUI01000010	377609	complex	ACCG	GCCA	GCCA:15 ACCG:0	CDS	168/1566	55/521	synonymous_variant c.165_168delCGGTinsTGGC p.57	A591_RS08360	ahpF	alkyl hydroperoxide reductase subunit F
		NZ_JHUI01000010	377624	complex	TGTTACC	AGTCACT	AGTCACT:14 TGTTACC:0	CDS	153/1566	49/521	synonymous_variant c.147_153delGGTAACAinsAGTGACT p.52	A591_RS08360	ahpF	alkyl hydroperoxide reductase subunit F
		NZ_JHUI01000010	377675	snp	A	G	G:10 A:0	CDS	102/1566	34/521	synonymous_variant c.102T>C p.Ala34Ala	A591_RS08360	ahpF	alkyl hydroperoxide reductase subunit F
		NZ_JHUI01000010	377684	snp	G	A	A:10 G:0	CDS	93/1566	31/521	synonymous_variant c.93C>T p.Asp31Asp	A591_RS08360	ahpF	alkyl hydroperoxide reductase subunit F
		NZ_JHUI01000010	665068	snp	C	T	T:14 C:0	CDS	123/780	41/259	synonymous_variant c.123C>T p.Gly41Gly	A591_RS20205		stress-induced protein
		NZ_JHUI01000010	665077	snp	T	C	C:14 T:0	CDS	132/780	44/259	synonymous_variant c.132T>C p.Gly44Gly	A591_RS20205		stress-induced protein
		NZ_JHUI01000010	665083	snp	C	T	T:12 C:0	CDS	138/780	46/259	synonymous_variant c.138C>T p.Gly46Gly	A591_RS20205		stress-induced protein
		NZ_JHUI01000010	665317	snp	C	T	T:11 C:0	CDS	372/780	124/259	synonymous_variant c.372C>T p.Asp124Asp	A591_RS20205		stress-induced protein
		NZ_JHUI01000010	665332	complex	CGGT	TGGC	TGGC:11 CGGT:0	CDS	387/780	129/259	synonymous_variant c.387_390delCGGTinsTGGC p.131	A591_RS20205		stress-induced protein
		NZ_JHUI01000010	665341	snp	T	C	C:13 T:0	CDS	396/780	132/259	synonymous_variant c.396T>C p.Gly132Gly	A591_RS20205		stress-induced protein
		NZ_JHUI01000011	10188	del	TTTACTTTTTAA	T	T:16 TTTACTTTTTAA:0
		NZ_JHUI01000011	43787	del	TTAATCATAATCAAAAACATA	T	T:13 TTAATCATAATCAAAAACATA:0
		NZ_JHUI01000011	262276	del	TCGA	T	T:16 TCGA:0
		NZ_JHUI01000011	324504	snp	T	C	C:12 T:0	CDS	277/1158	93/385	synonymous_variant c.277T>C p.Leu93Leu	A591_RS11630		replication initiation factor domain-containing protein
		NZ_JHUI01000011	324512	snp	C	T	T:13 C:0	CDS	285/1158	95/385	synonymous_variant c.285C>T p.Asp95Asp	A591_RS11630		replication initiation factor domain-containing protein
		NZ_JHUI01000011	324539	snp	C	T	T:15 C:0	CDS	312/1158	104/385	synonymous_variant c.312C>T p.Ile104Ile	A591_RS11630		replication initiation factor domain-containing protein
		NZ_JHUI01000011	324576	snp	T	C	C:18 T:0	CDS	349/1158	117/385	synonymous_variant c.349T>C p.Leu117Leu	A591_RS11630		replication initiation factor domain-containing protein
		NZ_JHUI01000011	324596	snp	C	T	T:19 C:0	CDS	369/1158	123/385	synonymous_variant c.369C>T p.His123His	A591_RS11630		replication initiation factor domain-containing protein
		NZ_JHUI01000011	324632	snp	C	T	T:20 C:0	CDS	405/1158	135/385	synonymous_variant c.405C>T p.Gly135Gly	A591_RS11630		replication initiation factor domain-containing protein
		NZ_JHUI01000011	324680	snp	T	C	C:20 T:0	CDS	453/1158	151/385	synonymous_variant c.453T>C p.Gly151Gly	A591_RS11630		replication initiation factor domain-containing protein
		NZ_JHUI01000011	324728	snp	T	C	C:20 T:0	CDS	501/1158	167/385	synonymous_variant c.501T>C p.Asn167Asn	A591_RS11630		replication initiation factor domain-containing protein
		NZ_JHUI01000011	324776	snp	C	T	T:20 C:0	CDS	549/1158	183/385	synonymous_variant c.549C>T p.Tyr183Tyr	A591_RS11630		replication initiation factor domain-containing protein
		NZ_JHUI01000011	324788	snp	G	A	A:20 G:0	CDS	561/1158	187/385	synonymous_variant c.561G>A p.Val187Val	A591_RS11630		replication initiation factor domain-containing protein
		NZ_JHUI01000011	324794	complex	TGCT	GGCC	GGCC:20 TGCT:0	CDS	567/1158	189/385	missense_variant c.567_570delTGCTinsGGCC p.Ile189Met	A591_RS11630		replication initiation factor domain-containing protein
		NZ_JHUI01000011	324836	snp	T	C	C:20 T:0	CDS	609/1158	203/385	synonymous_variant c.609T>C p.Asp203Asp	A591_RS11630		replication initiation factor domain-containing protein
		NZ_JHUI01000011	324908	snp	C	T	T:20 C:0	CDS	681/1158	227/385	synonymous_variant c.681C>T p.Gly227Gly	A591_RS11630		replication initiation factor domain-containing protein
		NZ_JHUI01000011	324929	snp	A	G	G:20 A:0	CDS	702/1158	234/385	synonymous_variant c.702A>G p.Glu234Glu	A591_RS11630		replication initiation factor domain-containing protein
		NZ_JHUI01000011	324971	snp	T	A	A:20 T:0	CDS	744/1158	248/385	synonymous_variant c.744T>A p.Thr248Thr	A591_RS11630		replication initiation factor domain-containing protein
		NZ_JHUI01000011	324995	snp	A	G	G:20 A:0	CDS	768/1158	256/385	synonymous_variant c.768A>G p.Ser256Ser	A591_RS11630		replication initiation factor domain-containing protein
		NZ_JHUI01000011	325010	snp	T	C	C:20 T:0	CDS	783/1158	261/385	synonymous_variant c.783T>C p.Arg261Arg	A591_RS11630		replication initiation factor domain-containing protein
		NZ_JHUI01000011	325016	snp	C	T	T:20 C:0	CDS	789/1158	263/385	synonymous_variant c.789C>T p.Tyr263Tyr	A591_RS11630		replication initiation factor domain-containing protein
		NZ_JHUI01000011	325028	snp	T	A	A:20 T:0	CDS	801/1158	267/385	synonymous_variant c.801T>A p.Arg267Arg	A591_RS11630		replication initiation factor domain-containing protein
		NZ_JHUI01000011	325073	snp	A	G	G:20 A:0	CDS	846/1158	282/385	synonymous_variant c.846A>G p.Glu282Glu	A591_RS11630		replication initiation factor domain-containing protein
		NZ_JHUI01000011	325082	snp	A	G	G:20 A:0	CDS	855/1158	285/385	synonymous_variant c.855A>G p.Ser285Ser	A591_RS11630		replication initiation factor domain-containing protein
		NZ_JHUI01000011	325113	complex	CTA	TTG	TTG:19 CTA:0	CDS	886/1158	296/385	synonymous_variant c.886_888delCTAinsTTG p.297	A591_RS11630		replication initiation factor domain-containing protein
		NZ_JHUI01000011	325139	snp	C	T	T:17 C:0	CDS	912/1158	304/385	synonymous_variant c.912C>T p.Ala304Ala	A591_RS11630		replication initiation factor domain-containing protein
		NZ_JHUI01000011	325145	snp	C	T	T:17 C:0	CDS	918/1158	306/385	synonymous_variant c.918C>T p.Tyr306Tyr	A591_RS11630		replication initiation factor domain-containing protein
		NZ_JHUI01000011	325214	snp	C	T	T:11 C:0	CDS	987/1158	329/385	synonymous_variant c.987C>T p.Arg329Arg	A591_RS11630		replication initiation factor domain-containing protein
		NZ_JHUI01000011	325405	snp	T	C	C:13 T:0	CDS	18/297	6/98	synonymous_variant c.18T>C p.Asn6Asn	A591_RS11635		hypothetical protein
		NZ_JHUI01000016	26704	del	ACT	A	A:16 ACT:0
		NZ_JHUI01000003	54	snp	A	G	G:20 A:0	CDS	54/426	18/141	synonymous_variant c.54A>G p.Ala18Ala	A591_RS01280		hypothetical protein
		NZ_JHUI01000002	58314	snp	T	G	G:20 T:0	CDS	43/357	15/118	missense_variant c.43A>C p.Ile15Leu	A591_RS01050		hypothetical protein
		NZ_JHUI01000012	386334	snp	G	T	T:20 G:0	CDS	931/9261	311/3086	missense_variant c.931C>A p.Gln311Lys	A591_RS13350	blp1	biofilm-associated Ig-like repeat protein Blp1
		NZ_JHUI01000012	386349	complex	TT	CC	CC:19 TT:0	CDS	916/9261	305/3086	missense_variant c.915_916delAAinsGG p.Thr306Ala	A591_RS13350	blp1	biofilm-associated Ig-like repeat protein Blp1
		NZ_JHUI01000012	422696	snp	T	C	C:20 T:0	CDS	5223/9246	1741/3081	synonymous_variant c.5223A>G p.Ala1741Ala	A591_RS19590		Ig-like domain repeat protein
		NZ_JHUI01000012	422702	snp	C	T	T:20 C:0	CDS	5217/9246	1739/3081	synonymous_variant c.5217G>A p.Val1739Val	A591_RS19590		Ig-like domain repeat protein
		NZ_JHUI01000012	422711	snp	A	T	T:20 A:0	CDS	5208/9246	1736/3081	synonymous_variant c.5208T>A p.Ala1736Ala	A591_RS19590		Ig-like domain repeat protein
		NZ_JHUI01000012	422840	snp	A	G	G:20 A:0	CDS	5079/9246	1693/3081	synonymous_variant c.5079T>C p.Asp1693Asp	A591_RS19590		Ig-like domain repeat protein
		NZ_JHUI01000012	422941	snp	C	T	T:20 C:0	CDS	4978/9246	1660/3081	missense_variant c.4978G>A p.Val1660Ile	A591_RS19590		Ig-like domain repeat protein
		NZ_JHUI01000012	423024	snp	T	G	G:12 T:0	CDS	4895/9246	1632/3081	missense_variant c.4895A>C p.Glu1632Ala	A591_RS19590		Ig-like domain repeat protein
		NZ_JHUI01000012	423038	snp	T	A	A:12 T:0	CDS	4881/9246	1627/3081	synonymous_variant c.4881A>T p.Ala1627Ala	A591_RS19590		Ig-like domain repeat protein
		NZ_JHUI01000012	509653	snp	T	C	C:13 T:0	CDS	1020/3447	340/1148	synonymous_variant c.1020A>G p.Leu340Leu	A591_RS13885		bacteriophage protein
		NZ_JHUI01000012	509672	complex	TTAT	GTAC	GTAC:13 TTAT:0	CDS	1001/3447	333/1148	missense_variant c.998_1001delATAAinsGTAC p.AsnAsn333SerThr	A591_RS13885		bacteriophage protein
		NZ_JHUI01000012	509710	snp	G	A	A:13 G:0	CDS	963/3447	321/1148	synonymous_variant c.963C>T p.Ala321Ala	A591_RS13885		bacteriophage protein
		NZ_JHUI01000012	639996	snp	A	C	C:20 A:0
		NZ_JHUI01000015	804	ins	C	CT	CT:39 C:0
		NZ_JHUI01000015	4092	ins	T	TA	TA:39 T:0	CDS	168/174	56/57	frameshift_variant&stop_gained c.167dupA p.Tyr56fs	A591_RS20245		hypothetical protein
		NZ_JHUI01000015	4157	ins	G	GA	GA:39 G:0
		NZ_JHUI01000015	4174	del	GA	G	G:39 GA:0
		NZ_JHUI01000015	4497	ins	G	GT	GT:38 G:0
		NZ_JHUI01000015	5065	ins	C	CT	CT:38 C:0	CDS	37/287	13/94	frameshift_variant c.37dupA p.Arg13fs	A591_RS15845		hypothetical protein
		NZ_JHUI01000015	5131	snp	C	A	A:40 C:0
		NZ_JHUI01000015	5313	ins	G	GT	GT:38 G:0	CDS	887/1032	296/343	frameshift_variant c.887dupA p.Asn296fs	A591_RS15850		replication initiation factor domain-containing protein
		NZ_JHUI01000015	6317	ins	G	GT	GT:38 G:0	CDS	221/246	74/81	frameshift_variant c.221dupA p.Asn74fs	A591_RS20250		hypothetical protein
		NZ_JHUI01000015	64343	snp	A	G	G:12 A:0	CDS	639/1578	213/525	synonymous_variant c.639A>G p.Val213Val	A591_RS16100		aldehyde dehydrogenase (NADP(+))
		NZ_JHUI01000015	64355	complex	TTAT	CTAC	CTAC:12 TTAT:0	CDS	651/1578	217/525	synonymous_variant c.651_654delTTATinsCTAC p.219	A591_RS16100		aldehyde dehydrogenase (NADP(+))
		NZ_JHUI01000015	64379	complex	AC	TT	TT:14 AC:0	CDS	675/1578	225/525	synonymous_variant c.675_676delACinsTT p.227	A591_RS16100		aldehyde dehydrogenase (NADP(+))
		NZ_JHUI01000015	79310	del	GTCAACAATAAAATAAATAAAAACCAC	G	G:11 GTCAACAATAAAATAAATAAAAACCAC:0
		NZ_JHUI01000015	122400	snp	T	C	C:18 T:0	CDS	494/674	165/223	missense_variant c.494T>C p.Val165Ala	A591_RS16390		3-oxoacid CoA-transferase subunit A
		NZ_JHUI01000015	122406	snp	C	G	G:18 C:0	CDS	500/674	167/223	missense_variant c.500C>G p.Ala167Gly	A591_RS16390		3-oxoacid CoA-transferase subunit A

## Sheet: TOB + 1 evolved AB5075
REFERENCE	QUERY	CHROM	POS	TYPE	REF	ALT	EVIDENCE	FTYPE	NT_POS	AA_POS	EFFECT	LOCUS_TAG	GENE	PRODUCT
Acinetobacter_baumannii_GCF_000770605.1.gbff	Evol-236-AB5075-1-dup_CP04641	NZ_JHUI01000004	33998	del	GCTCTATTCTCTATTCTCTATT	G	G:10 GCTCTATTCTCTATTCTCTATT:0
		NZ_JHUI01000010	376397	snp	A	G	G:10 A:0	CDS	1380/1566	460/521	synonymous_variant c.1380T>C p.Asp460Asp	A591_RS08360	ahpF	alkyl hydroperoxide reductase subunit F
		NZ_JHUI01000010	376478	complex	CGC	TGT	TGT:16 CGC:0	CDS	1299/1566	433/521	missense_variant c.1297_1299delGCGinsACA p.Ala433Thr	A591_RS08360	ahpF	alkyl hydroperoxide reductase subunit F
		NZ_JHUI01000010	376574	snp	G	A	A:20 G:0	CDS	1203/1566	401/521	synonymous_variant c.1203C>T p.Asn401Asn	A591_RS08360	ahpF	alkyl hydroperoxide reductase subunit F
		NZ_JHUI01000010	376742	snp	A	G	G:20 A:0	CDS	1035/1566	345/521	synonymous_variant c.1035T>C p.Cys345Cys	A591_RS08360	ahpF	alkyl hydroperoxide reductase subunit F
		NZ_JHUI01000010	376748	snp	C	T	T:20 C:0	CDS	1029/1566	343/521	synonymous_variant c.1029G>A p.Ala343Ala	A591_RS08360	ahpF	alkyl hydroperoxide reductase subunit F
		NZ_JHUI01000010	376898	snp	C	A	A:20 C:0	CDS	879/1566	293/521	synonymous_variant c.879G>T p.Thr293Thr	A591_RS08360	ahpF	alkyl hydroperoxide reductase subunit F
		NZ_JHUI01000010	377156	snp	A	G	G:20 A:0	CDS	621/1566	207/521	synonymous_variant c.621T>C p.Asn207Asn	A591_RS08360	ahpF	alkyl hydroperoxide reductase subunit F
		NZ_JHUI01000010	377186	snp	G	A	A:20 G:0	CDS	591/1566	197/521	synonymous_variant c.591C>T p.Asn197Asn	A591_RS08360	ahpF	alkyl hydroperoxide reductase subunit F
		NZ_JHUI01000010	377330	snp	A	C	C:19 A:0	CDS	447/1566	149/521	synonymous_variant c.447T>G p.Thr149Thr	A591_RS08360	ahpF	alkyl hydroperoxide reductase subunit F
		NZ_JHUI01000010	377450	complex	GTTAAGC	ATTTAAA	ATTTAAA:18 GTTAAGC:0	CDS	327/1566	107/521	synonymous_variant c.321_327delGCTTAACinsTTTAAAT p.110	A591_RS08360	ahpF	alkyl hydroperoxide reductase subunit F
		NZ_JHUI01000010	377506	snp	G	A	A:20 G:0	CDS	271/1566	91/521	synonymous_variant c.271C>T p.Leu91Leu	A591_RS08360	ahpF	alkyl hydroperoxide reductase subunit F
		NZ_JHUI01000010	377558	snp	A	G	G:20 A:0	CDS	219/1566	73/521	synonymous_variant c.219T>C p.Pro73Pro	A591_RS08360	ahpF	alkyl hydroperoxide reductase subunit F
		NZ_JHUI01000010	377597	snp	A	G	G:16 A:0	CDS	180/1566	60/521	synonymous_variant c.180T>C p.Arg60Arg	A591_RS08360	ahpF	alkyl hydroperoxide reductase subunit F
		NZ_JHUI01000010	377609	complex	ACCG	GCCA	GCCA:14 ACCG:0	CDS	168/1566	55/521	synonymous_variant c.165_168delCGGTinsTGGC p.57	A591_RS08360	ahpF	alkyl hydroperoxide reductase subunit F
		NZ_JHUI01000010	377624	complex	TGTTACC	AGTCACT	AGTCACT:14 TGTTACC:0	CDS	153/1566	49/521	synonymous_variant c.147_153delGGTAACAinsAGTGACT p.52	A591_RS08360	ahpF	alkyl hydroperoxide reductase subunit F
		NZ_JHUI01000010	377675	snp	A	G	G:10 A:0	CDS	102/1566	34/521	synonymous_variant c.102T>C p.Ala34Ala	A591_RS08360	ahpF	alkyl hydroperoxide reductase subunit F
		NZ_JHUI01000010	377684	snp	G	A	A:10 G:0	CDS	93/1566	31/521	synonymous_variant c.93C>T p.Asp31Asp	A591_RS08360	ahpF	alkyl hydroperoxide reductase subunit F
		NZ_JHUI01000010	657505	snp	A	T	T:20 A:0
		NZ_JHUI01000010	665317	snp	C	T	T:14 C:0	CDS	372/780	124/259	synonymous_variant c.372C>T p.Asp124Asp	A591_RS20205		stress-induced protein
		NZ_JHUI01000011	43763	snp	A	T	T:20 A:0
		NZ_JHUI01000011	325803	snp	T	A	A:17 T:0
		NZ_JHUI01000008	115137	del	TATTAAAA	T	T:15 TATTAAAA:0
		NZ_JHUI01000003	54	snp	A	G	G:20 A:0	CDS	54/426	18/141	synonymous_variant c.54A>G p.Ala18Ala	A591_RS01280		hypothetical protein
		NZ_JHUI01000002	86914	complex	AC	TG	TG:19 AC:0	CDS	455/471	152/156	missense_variant c.454_455delGTinsCA p.Val152His	A591_RS01215		DUF2280 domain-containing protein
		NZ_JHUI01000012	422840	snp	A	G	G:34 A:0	CDS	5079/9246	1693/3081	synonymous_variant c.5079T>C p.Asp1693Asp	A591_RS19590		Ig-like domain repeat protein
		NZ_JHUI01000012	425126	snp	C	T	T:10 C:0	CDS	2793/9246	931/3081	synonymous_variant c.2793G>A p.Leu931Leu	A591_RS19590		Ig-like domain repeat protein
		NZ_JHUI01000012	425957	complex	CAAA	TAAT	TAAT:16 CAAA:0	CDS	1962/9246	653/3081	synonymous_variant c.1959_1962delTTTGinsATTA p.655	A591_RS19590		Ig-like domain repeat protein
		NZ_JHUI01000012	509653	snp	T	C	C:13 T:0	CDS	1020/3447	340/1148	synonymous_variant c.1020A>G p.Leu340Leu	A591_RS13885		bacteriophage protein
		NZ_JHUI01000012	509672	complex	TTAT	GTAC	GTAC:13 TTAT:0	CDS	1001/3447	333/1148	missense_variant c.998_1001delATAAinsGTAC p.AsnAsn333SerThr	A591_RS13885		bacteriophage protein
		NZ_JHUI01000012	509710	snp	G	A	A:13 G:0	CDS	963/3447	321/1148	synonymous_variant c.963C>T p.Ala321Ala	A591_RS13885		bacteriophage protein
		NZ_JHUI01000015	804	ins	C	CT	CT:38 C:0
		NZ_JHUI01000015	4092	ins	T	TA	TA:39 T:0	CDS	168/174	56/57	frameshift_variant&stop_gained c.167dupA p.Tyr56fs	A591_RS20245		hypothetical protein
		NZ_JHUI01000015	4157	ins	G	GA	GA:40 G:0
		NZ_JHUI01000015	4174	del	GA	G	G:38 GA:0
		NZ_JHUI01000015	4497	ins	G	GT	GT:38 G:0
		NZ_JHUI01000015	5065	ins	C	CT	CT:39 C:0	CDS	37/287	13/94	frameshift_variant c.37dupA p.Arg13fs	A591_RS15845		hypothetical protein
		NZ_JHUI01000015	5131	snp	C	A	A:40 C:0
		NZ_JHUI01000015	5313	ins	G	GT	GT:39 G:0	CDS	887/1032	296/343	frameshift_variant c.887dupA p.Asn296fs	A591_RS15850		replication initiation factor domain-containing protein
		NZ_JHUI01000015	6317	ins	G	GT	GT:38 G:0	CDS	221/246	74/81	frameshift_variant c.221dupA p.Asn74fs	A591_RS20250		hypothetical protein
		NZ_JHUI01000015	64343	snp	A	G	G:12 A:0	CDS	639/1578	213/525	synonymous_variant c.639A>G p.Val213Val	A591_RS16100		aldehyde dehydrogenase (NADP(+))
		NZ_JHUI01000015	64355	complex	TTAT	CTAC	CTAC:13 TTAT:0	CDS	651/1578	217/525	synonymous_variant c.651_654delTTATinsCTAC p.219	A591_RS16100		aldehyde dehydrogenase (NADP(+))
		NZ_JHUI01000015	64379	complex	AC	TT	TT:15 AC:0	CDS	675/1578	225/525	synonymous_variant c.675_676delACinsTT p.227	A591_RS16100		aldehyde dehydrogenase (NADP(+))
		NZ_JHUI01000015	147742	snp	A	T	T:20 A:0	CDS	337/699	113/232	missense_variant c.337T>A p.Tyr113Asn	A591_RS16500		histidine phosphatase family protein
		NZ_JHUI01000015	169760	snp	A	C	C:20 A:0	CDS	246/672	82/223	synonymous_variant c.246T>G p.Ser82Ser	A591_RS16605		3-oxoacid CoA-transferase subunit A
		NZ_JHUI01000015	169814	snp	C	T	T:20 C:0	CDS	192/672	64/223	synonymous_variant c.192G>A p.Lys64Lys	A591_RS16605		3-oxoacid CoA-transferase subunit A
		NZ_JHUI01000015	169820	snp	G	C	C:20 G:0	CDS	186/672	62/223	synonymous_variant c.186C>G p.Leu62Leu	A591_RS16605		3-oxoacid CoA-transferase subunit A
		NZ_JHUI01000015	462422	snp	G	C	C:20 G:0	CDS	85/879	29/292	missense_variant c.85G>C p.Ala29Pro	A591_RS17955	cyoE	heme o synthase
		NZ_JHUI01000015	535312	snp	T	C	C:20 T:0

## Sheet: Same gene differences (evolved)
REFERENCE	QUERY	CHROM	POS	TYPE	REF	ALT	EVIDENCE	FTYPE	NT_POS	AA_POS	EFFECT	LOCUS_TAG	GENE	PRODUCT
Acinetobacter_baumannii_GCF_000770605.1.gbff	Evol-236-AB5075-1-dup_CP04641	NZ_JHUI01000003	54	snp	A	G	G:20 A:0	CDS	54/426	18/141	synonymous_variant c.54A>G p.Ala18Ala	A591_RS01280		hypothetical protein
		NZ_JHUI01000015	804	ins	C	CT	CT:38 C:0
		NZ_JHUI01000015	4092	ins	T	TA	TA:39 T:0	CDS	168/174	56/57	frameshift_variant&stop_gained c.167dupA p.Tyr56fs	A591_RS20245		hypothetical protein
		NZ_JHUI01000015	4157	ins	G	GA	GA:40 G:0
		NZ_JHUI01000015	4174	del	GA	G	G:38 GA:0
		NZ_JHUI01000015	4497	ins	G	GT	GT:38 G:0
		NZ_JHUI01000015	5065	ins	C	CT	CT:39 C:0	CDS	37/287	13/94	frameshift_variant c.37dupA p.Arg13fs	A591_RS15845		hypothetical protein
		NZ_JHUI01000015	5131	snp	C	A	A:40 C:0
		NZ_JHUI01000015	5313	ins	G	GT	GT:39 G:0	CDS	887/1032	296/343	frameshift_variant c.887dupA p.Asn296fs	A591_RS15850		replication initiation factor domain-containing protein
		NZ_JHUI01000015	6317	ins	G	GT	GT:38 G:0	CDS	221/246	74/81	frameshift_variant c.221dupA p.Asn74fs	A591_RS20250		hypothetical protein
		NZ_JHUI01000004	33998	del	GCTCTATTCTCTATTCTCTATT	G	G:10 GCTCTATTCTCTATTCTCTATT:0
		NZ_JHUI01000011	43763	snp	A	T	T:20 A:0
		NZ_JHUI01000015	64343	snp	A	G	G:12 A:0	CDS	639/1578	213/525	synonymous_variant c.639A>G p.Val213Val	A591_RS16100		aldehyde dehydrogenase (NADP(+))
		NZ_JHUI01000015	64355	complex	TTAT	CTAC	CTAC:13 TTAT:0	CDS	651/1578	217/525	synonymous_variant c.651_654delTTATinsCTAC p.219	A591_RS16100		aldehyde dehydrogenase (NADP(+))
		NZ_JHUI01000015	64379	complex	AC	TT	TT:15 AC:0	CDS	675/1578	225/525	synonymous_variant c.675_676delACinsTT p.227	A591_RS16100		aldehyde dehydrogenase (NADP(+))
		NZ_JHUI01000010	376898	snp	C	A	A:20 C:0	CDS	879/1566	293/521	synonymous_variant c.879G>T p.Thr293Thr	A591_RS08360	ahpF	alkyl hydroperoxide reductase subunit F
		NZ_JHUI01000010	377156	snp	A	G	G:20 A:0	CDS	621/1566	207/521	synonymous_variant c.621T>C p.Asn207Asn	A591_RS08360	ahpF	alkyl hydroperoxide reductase subunit F
		NZ_JHUI01000010	377186	snp	G	A	A:20 G:0	CDS	591/1566	197/521	synonymous_variant c.591C>T p.Asn197Asn	A591_RS08360	ahpF	alkyl hydroperoxide reductase subunit F
		NZ_JHUI01000010	377450	complex	GTTAAGC	ATTTAAA	ATTTAAA:18 GTTAAGC:0	CDS	327/1566	107/521	synonymous_variant c.321_327delGCTTAACinsTTTAAAT p.110	A591_RS08360	ahpF	alkyl hydroperoxide reductase subunit F
		NZ_JHUI01000010	377506	snp	G	A	A:20 G:0	CDS	271/1566	91/521	synonymous_variant c.271C>T p.Leu91Leu	A591_RS08360	ahpF	alkyl hydroperoxide reductase subunit F
		NZ_JHUI01000010	377558	snp	A	G	G:20 A:0	CDS	219/1566	73/521	synonymous_variant c.219T>C p.Pro73Pro	A591_RS08360	ahpF	alkyl hydroperoxide reductase subunit F
		NZ_JHUI01000010	377597	snp	A	G	G:16 A:0	CDS	180/1566	60/521	synonymous_variant c.180T>C p.Arg60Arg	A591_RS08360	ahpF	alkyl hydroperoxide reductase subunit F
		NZ_JHUI01000010	377609	complex	ACCG	GCCA	GCCA:14 ACCG:0	CDS	168/1566	55/521	synonymous_variant c.165_168delCGGTinsTGGC p.57	A591_RS08360	ahpF	alkyl hydroperoxide reductase subunit F
		NZ_JHUI01000010	377624	complex	TGTTACC	AGTCACT	AGTCACT:14 TGTTACC:0	CDS	153/1566	49/521	synonymous_variant c.147_153delGGTAACAinsAGTGACT p.52	A591_RS08360	ahpF	alkyl hydroperoxide reductase subunit F
		NZ_JHUI01000010	377675	snp	A	G	G:10 A:0	CDS	102/1566	34/521	synonymous_variant c.102T>C p.Ala34Ala	A591_RS08360	ahpF	alkyl hydroperoxide reductase subunit F
		NZ_JHUI01000010	377684	snp	G	A	A:10 G:0	CDS	93/1566	31/521	synonymous_variant c.93C>T p.Asp31Asp	A591_RS08360	ahpF	alkyl hydroperoxide reductase subunit F
		NZ_JHUI01000012	422840	snp	A	G	G:34 A:0	CDS	5079/9246	1693/3081	synonymous_variant c.5079T>C p.Asp1693Asp	A591_RS19590		Ig-like domain repeat protein
		NZ_JHUI01000012	509653	snp	T	C	C:13 T:0	CDS	1020/3447	340/1148	synonymous_variant c.1020A>G p.Leu340Leu	A591_RS13885		bacteriophage protein
		NZ_JHUI01000012	509672	complex	TTAT	GTAC	GTAC:13 TTAT:0	CDS	1001/3447	333/1148	missense_variant c.998_1001delATAAinsGTAC p.AsnAsn333SerThr	A591_RS13885		bacteriophage protein
		NZ_JHUI01000012	509710	snp	G	A	A:13 G:0	CDS	963/3447	321/1148	synonymous_variant c.963C>T p.Ala321Ala	A591_RS13885		bacteriophage protein
		NZ_JHUI01000010	665317	snp	C	T	T:14 C:0	CDS	372/780	124/259	synonymous_variant c.372C>T p.Asp124Asp	A591_RS20205		stress-induced protein
